# Supplementary material for: Short-Chain and Unsaturated Fatty Acids Increase Sequentially From the Lag Phase During Cold Growth of Bacillus cereus
Source: Front Microbiol. 2021 Jul 22;12:694757. doi: 10.3389/fmicb.2021.694757 (PMC8339379; doi:10.3389/fmicb.2021.694757)
Supplement: Supplementary file 1 [file Data_Sheet_1.ZIP]

Archive with 6 entries (6 files):
- 6-Table S1.xlsx
- Figure S2.pdf
- Figure S3.pdf
- Figure S4.pdf
- Figure S5.pdf
- Figure S1.pdf
