# Supplementary material for: Short-Chain and Unsaturated Fatty Acids Increase Sequentially From the Lag Phase During Cold Growth of Bacillus cereus
Source: Front Microbiol. 2021 Jul 22;12:694757. doi: 10.3389/fmicb.2021.694757 (PMC8339379; doi:10.3389/fmicb.2021.694757)
Supplement: Supplementary file 1 [file Data_Sheet_1.ZIP › 6-Table S1.xlsx]

## Sheet: F et Pr>F
MM3	F	F	F	F	p-value	p-value	p-value	p-value		ATCC10876	F	F	F	F	p-value	p-value	p-value	p-value		ATCC14579	F	F	F	F	p-value	p-value	p-value	p-value
Variable	Model	Temperature	Sampling step	Interaction	Model	Temperature	Sampling step	Interaction		Variable	Model	Temperature	Sampling step	Interaction	Model	Temperature	Sampling step	Interaction		Variable	Model	Temperature	Sampling step	Interaction	Model	Temperature	Sampling step	Interaction
i12	29.3313	169.882	11.0622	26.2718	< 0,0001	< 0,0001	< 0,0001	< 0,0001		i12	17.9313	5.08535	25.7723	11.3104	1.31037e-10	0.0318492	8.02629e-11	1.68716e-06		i12	16.9276	44.3685	14.3394	15.7406	4.50038e-10	3.15149e-07	9.23061e-08	7.94137e-08
n12	4.08783	23.7601	3.06839	1.98616	0.000451148	< 0,0001	0.0141843	0.0892324		n12	16.9268	77.9092	15.5336	13.4543	1.03439e-09	2.85317e-08	3.02407e-07	2.67342e-10		n12	2.35361	2.84993	2.81184	1.85087	0.0261752	0.102487	0.0238189	0.125153
i13	13.4087	91.7179	4.30641	10.8407	< 0,0001	< 0,0001	0.00198341	< 0,0001		i13	93.359	553.845	66.7001	35.7048	3.08667e-20	1.91251e-20	3.67394e-16	4.08923e-12		i13	8.0368	26.5088	4.8715	8.44573	1.76133e-06	1.84716e-05	0.00108771	2.80245e-05
a13	33.2539	157.405	21.3394	25.9984	< 0,0001	< 0,0001	< 0,0001	< 0,0001		a13	78.6817	331.008	57.4203	43.1304	3.39865e-19	2.10016e-17	2.75276e-15	3.70801e-13		a13	17.8241	53.0856	21.208	13.486	2.42503e-10	6.22474e-08	1.27075e-09	3.8194e-07
i14	29.3468	111.415	7.19534	38.3859	< 0,0001	< 0,0001	< 0,0001	< 0,0001		i14	10.912	74.953	5.36633	8.25429	1.56093e-09	1.56093e-09	0.000507767	2.92572e-05		i14	13.333	87.3057	10.3402	9.12644	7.35094e-09	4.21366e-10	2.40317e-06	1.44815e-05
n14	4.98742	1.01234	2.94137	7.60791	< 0,0001	0.322133	0.0175241	< 0,0001		n14	12.7745	41.7388	21.2591	2.26704	7.87538e-09	4.5396e-07	8.04076e-10	0.0646589		n14	4.92857	0.620035	8.08539	1.38805	0.00016595	0.43765	2.22548e-05	0.25398
i15	22.4981	107.06	29.1144	6.07557	< 0,0001	< 0,0001	< 0,0001	0.000161956		i15	24.6381	65.8807	31.3153	10.0735	2.3208e-12	5.96929e-09	7.22769e-12	5.0196e-06		i15	23.744	80.3672	38.3554	1.52639	7.20061e-12	1.0142e-09	1.0535e-12	0.206066
a15	12.4334	0.147333	12.3765	14.5611	< 0,0001	0.703717	< 0,0001	< 0,0001		a15	23.4442	69.5323	22.7846	8.6381	4.4063e-12	3.4269e-09	3.54041e-10	1.98215e-05		a15	7.85666	0.111789	12.6156	4.98201	2.21375e-06	0.740608	3.43781e-07	0.00138843
n15	15.1118	7.25955	19.954	11.0296	< 0,0001	0.0112837	< 0,0001	< 0,0001		n15	11.5976	22.0803	11.735	10.5526	2.41311e-08	5.85276e-05	5.50235e-07	3.2594e-06		n15	7.77909	37.6523	7.79293	4.22484	2.44549e-06	1.26975e-06	3.05011e-05	0.00377391
i16	17.192	132.659	12.7485	4.15877	< 0,0001	< 0,0001	< 0,0001	0.00248441		i16	64.3706	434.692	41.8806	11.981	5.57014e-18	5.30319e-19	1.76532e-13	9.64289e-07		i16	21.841	123.514	7.83987	15.6246	2.03246e-11	8.90247e-12	2.89832e-05	8.57492e-08
i16Δ5	14.701	1.80566	10.078	20.9534	< 0,0001	0.188784	< 0,0001	< 0,0001		i16Δ5	140.483	663.324	81.9065	89.7091	9.54987e-23	1.57024e-21	2.24719e-17	2.18382e-17		i16Δ5	83.3452	286.812	57.0258	90.244	5.11311e-19	3.02557e-16	6.82012e-15	5.27314e-17
i16Δ10	20.2333	41.0682	30.919	5.90039	< 0,0001	< 0,0001	< 0,0001	0.000204428		i16Δ10	145.939	1261.69	9.03214	98.2232	5.55662e-23	1.85969e-25	6.94198e-06	6.30671e-18		i16Δ10	7.9214	36.0262	2.3403	10.4333	2.03829e-06	1.81935e-06	0.0515953	4.4092e-06
n16	26.9174	48.6826	34.8012	16.561	< 0,0001	< 0,0001	< 0,0001	< 0,0001		n16	24.8627	2.05986	36.8177	14.7156	5.55662e-23	0.161922	9.29646e-13	1.19884e-07		n16	9.82511	29.5585	13.1895	5.12455	2.17219e-07	8.41495e-06	2.189e-07	0.0011578
n16Δ5	110.395	458.894	87.8895	79.0248	< 0,0001	< 0,0001	< 0,0001	< 0,0001		n16Δ5	28.8118	206.835	9.60461	15.6231	5.55662e-23	9.89686e-15	3.91064e-06	6.37533e-08		n16Δ5	32.4696	161.578	20.386	30.2699	1.36056e-13	3.78338e-13	1.99183e-09	5.29349e-11
n16Δ10	9.5797	28.8748	8.73163	7.77112	< 0,0001	< 0,0001	< 0,0001	< 0,0001		n16Δ10	28.9631	55.524	14.9452	44.7898	5.55662e-23	9.89686e-15	3.91064e-06	6.37533e-08		n16Δ10	13.7138	21.0998	6.30751	22.3132	5.31958e-09	8.42231e-05	0.000169143	1.81081e-09
n16Δ5Δ10	193.218	996.742	132.011	131.07	< 0,0001	< 0,0001	< 0,0001	< 0,0001		n16Δ5Δ10	682.295	4172.57	346.505	383.34	5.55662e-23	9.89686e-15	3.91064e-06	6.37533e-08		n16Δ5Δ10	38.5941	186.241	27.9211	32.856	1.45119e-14	6.7658e-14	5.0985e-11	1.98619e-11
i17	230.222	3231.1	15.7453	13.6789	< 0,0001	< 0,0001	< 0,0001	< 0,0001		i17	58.3911	492.265	38.205	9.62917	2.14779e-17	3.08742e-19	5.85274e-13	7.57845e-06		i17	3.13518	13.1699	1.75662	3.20611	0.00487572	0.00112524	0.136293	0.0159437
i17Δ5	21.2606	183.725	3.61047	14.1243	< 0,0001	< 0,0001	0.00586505	< 0,0001		i17Δ5	85.54	258.484	73.0304	52.9258	1.05439e-19	5.5385e-16	1.07475e-16	2.59464e-14		i17Δ5	85.5962	111.812	55.6673	118.954	3.56367e-19	2.76726e-11	9.31244e-15	1.33308e-18
a17	18.0138	177.803	1.15027	11.1534	< 0,0001	< 0,0001	0.358742	< 0,0001		a17	145.27	1124.96	104.216	37.7981	5.93213e-23	9.44394e-25	8.13695e-19	1.99493e-12		a17	14.6457	99.9002	4.55913	10.0958	2.48375e-09	9.73148e-11	0.0016809	5.93902e-06
i17Δ10	42.5136	219.828	22.4409	35.1503	< 0,0001	< 0,0001	< 0,0001	< 0,0001		i17Δ10	176.691	1545.26	13.2334	109.9	3.6476e-24	1.04213e-26	1.59374e-07	1.34266e-18		i17Δ10	61.6849	452.692	9.73364	58.1258	2.94306e-17	7.95621e-19	4.23238e-06	1.62982e-14
a17Δ10	10.2335	94.4982	1.39895	6.36994	< 0,0001	< 0,0001	0.241014	0.000110274		a17Δ10	95.0644	628.571	37.253	64.4301	2.39274e-20	3.31707e-21	7.99726e-13	1.91613e-15		a17Δ10	13.6915	56.8324	1.84344	21.6837	5.42029e-09	3.27292e-08	0.117979	2.49691e-09
n17	13.846	90.0188	10.3096	6.94885	< 0,0001	< 0,0001	< 0,0001	< 0,0001		n17	30.3009	247.921	15.7393	8.23419	1.54929e-13	9.54982e-16	2.46937e-08	2.98682e-05		n17	21.2986	236.432	1.54481	7.06664	2.772e-11	3.5067e-15	0.193265	0.000117781
i18	15.5453	103.435	2.10309	15.9614	< 0,0001	< 0,0001	0.0729805	< 0,0001		i18	106.737	622.902	42.4896	76.2219	4.67678e-21	3.76145e-21	1.46334e-13	2.00071e-16		i18	27.7151	57.6891	16.3084	27.9182	1.0285e-12	2.8371e-08	2.35325e-08	1.37555e-10
n18	5.95587	30.2018	2.42073	5.77368	< 0,0001	< 0,0001	0.0423044	0.000242414		n18	10.4705	9.4404	15.663	2.39117	7.68636e-08	0.00458513	2.60476e-08	0.0533055		n18	8.64363	28.6347	8.5084	4.2276	8.36426e-07	1.06273e-05	1.42714e-05	0.00375976
n18:1	12.553	104.114	6.69848	4.53302	< 0,0001	< 0,0001	< 0,0001	0.00141076		n18:1	31.7533	220.899	15.9822	11.8377	8.33417e-14	4.25735e-15	2.08576e-08	1.08481e-06		n18:1	16.835	137.812	4.76423	8.34517	4.80474e-10	2.49661e-12	0.00126144	3.09752e-05
Δ5	38.1222	0.498168	33.8113	47.8305	< 0,0001	0.485577	< 0,0001	< 0,0001		Δ5	142.214	644.027	92.8427	83.0283	8.02512e-23	2.36718e-21	4.01772e-18	6.27171e-17		Δ5	94.2476	262.509	61.8194	112.069	9.64548e-20	9.35267e-16	2.39424e-15	2.96072e-18
Δ10	44.1071	51.6712	42.8831	43.8784	< 0,0001	< 0,0001	< 0,0001	< 0,0001		Δ10	76.6865	289.771	13.6023	105.208	4.86664e-19	1.23211e-16	1.19279e-07	2.45107e-18		Δ10	17.4023	78.1854	3.09073	25.6564	3.23301e-10	1.35273e-09	0.015229	3.67974e-10
SFA	26.5181	36.9808	33.2966	17.9201	< 0,0001	< 0,0001	< 0,0001	< 0,0001		SFA	98.357	630.909	67.0209	21.2967	1.48155e-20	3.15042e-21	3.4432e-16	2.06478e-09		SFA	8.44631	21.8143	4.89078	9.13343	1.06116e-06	6.82382e-05	0.00105927	1.43859e-05
Mono UFA	19.5621	12.1846	22.1427	17.852	< 0,0001	0.00146939	< 0,0001	< 0,0001		Mono UFA	60.7704	3.96066	96.3462	24.7567	1.23652e-17	0.0560765	2.41039e-18	3.57088e-10		Mono UFA	5.19809	0.891285	7.7601	2.71704	0.000105503	0.353205	3.16133e-05	0.0330547
UFA	26.5181	36.9808	33.2966	17.9201	< 0,0001	< 0,0001	< 0,0001	< 0,0001		UFA	150.169	451.127	202.23	16.0186	3.70125e-23	3.19695e-19	7.45519e-23	4.88178e-08		UFA	12.7427	22.2704	16.0592	7.72939	1.23192e-08	5.97617e-05	2.77791e-08	5.80597e-05
Δ5/Δ10	115.026	137.955	100.026	125.473	< 0,0001	< 0,0001	< 0,0001	< 0,0001		Δ5/Δ10	52.9012	263.152	23.2642	42.0233	8.37134e-17	4.38135e-16	2.76096e-10	5.17684e-13		Δ5/Δ10	15.7451	50.2903	11.0974	16.6765	1.06289e-09	1.02602e-07	1.22142e-06	4.3403e-08
< C15	20.8201	164.106	1.26931	18.5175	< 0,0001	< 0,0001	0.297405	< 0,0001		< C15	61.251	580.134	19.8046	25.368	1.10879e-17	1.0077e-20	1.83947e-09	2.67406e-10		< C15	16.3249	102.764	7.55306	16.9496	6.92865e-10	7.11702e-11	3.97029e-05	3.65626e-08
Iso	16.3611	44.8113	25.3341	2.92883	< 0,0001	< 0,0001	< 0,0001	0.0178953		Iso	53.4603	441.852	32.8332	13.2913	7.24492e-17	4.24458e-19	3.98549e-12	3.42299e-07		Iso	6.43687	37.1662	7.15391	2.00401	1.53849e-05	1.4125e-06	6.22273e-05	0.0987446
Anteiso	6.1213	33.0622	5.23869	3.26959	< 0,0001	< 0,0001	0.000507289	0.0101817		Anteiso	62.6018	351.698	46.9971	43.4059	8.19679e-18	9.3198e-18	3.91686e-14	3.41656e-13		Anteiso	9.26014	39.3025	6.15183	7.87944	4.07442e-07	8.89751e-07	0.000204809	4.96941e-05
Anteiso/Iso	8.04126	3.78388	13.8308	3.11033	< 0,0001	0.0608667	< 0,0001	0.0132325		Anteiso/Iso	24.3865	10.5127	25.2577	26.2483	2.65042e-12	0.00297762	1.02553e-10	1.78056e-10		Anteiso/Iso	5.47256	6.27695	4.26127	5.78	6.74002e-05	0.0183229	0.00257329	0.00051525
Branched	17.1208	109.783	15.7423	4.28959	< 0,0001	< 0,0001	< 0,0001	0.0020347		Branched	77.3913	691.087	44.1135	20.2846	4.28265e-19	8.87218e-22	8.9761e-14	3.59996e-09		Branched	15.4448	131.031	12.8401	2.52964	1.33351e-09	4.49725e-12	2.87634e-07	0.0439465
Table S1 - F values and p-values for the model and the factors "growth temperatures", "Sampling steps" and their "interaction" for the different variables and the three strains MM3, ATCC10876 and ATCC14749.
UFA: Total Unsaturated Fatty Acids
Mono UFA: Total Mono Unsaturated Fatty Acids
SFA: Total saturated fatty acids
Δ5 (Δ10): Total fatty acids unsaturated in Δ5 (Δ10) positions
<C15: Total fatty acids with less than 15 carbons chain.
Normal fonts are variables corresponding to fatty acids relative abundance, italic fonts are variables corresponding to fatty acids categories.
